# Supplementary material for: Spontaneous Yawning and its Potential Functions in South American Sea Lions (Otaria flavescens)
Source: Sci Rep. 2019 Nov 21;9:17226. doi: 10.1038/s41598-019-53613-4 (PMC6872524; doi:10.1038/s41598-019-53613-4)
Supplement: Supplementary file 1 — Dataset 1 [file 41598_2019_53613_MOESM1_ESM.xlsx]

## Sheet: Table for LMM Y frequency
Spontaneous yawning and its potential functions in South American sea lions (Otaria flavescens) Elisabetta Palagi1,2, Federico Guillén-Salazar3, Clara Llamazares-Martín3* 1Unit of Ethology, Department of Biology, University of Pisa, Pisa, Italy 2Natural History Museum, University of Pisa, Calci, Pisa, Italy 3Ethology and Animal Welfare Section, Universidad Cardenal Herrera CEU, CEU Universities, …
Animal identity	Yfreq	context (1=relax; 2=aff; 3=pl; 4=agonistic)	age (1=juv; 2=ad)	Sex (0=f; 1=m)	NDS
1	0.705882	1	2	1	10.9375
1	0.0980392	2	2	1	10.9375
1	0.0001	3	2	1	10.9375
1	0.196078	4	2	1	10.9375
2	0.6	1	1	1	9.625
2	0.1	2	1	1	9.625
2	0.14	3	1	1	9.625
2	0.16	4	1	1	9.625
3	0.538462	1	2	0	7.25
3	0.307692	2	2	0	7.25
3	0.0001	3	2	0	7.25
3	0.153846	4	2	0	7.25
4	0.285714	1	2	0	7.875
4	0.0714286	2	2	0	7.875
4	0.142857	3	2	0	7.875
4	0.5	4	2	0	7.875
5	0.813953	1	2	0	7.67708
5	0.0001	2	2	0	7.67708
5	0.0001	3	2	0	7.67708
5	0.186047	4	2	0	7.67708
6	0.839286	1	2	0	7.36458
6	0.0001	2	2	0	7.36458
6	0.0178571	3	2	0	7.36458
6	0.142857	4	2	0	7.36458
7	0.444444	1	2	0	7.72917
7	0.185185	2	2	0	7.72917
7	0.037037	3	2	0	7.72917
7	0.333333	4	2	0	7.72917
8	0.5	1	1	0	7.48958
8	0.0001	2	1	0	7.48958
8	0.0001	3	1	0	7.48958
8	0.5	4	1	0	7.48958
9	0.6	1	1	1	5.67708
9	0.04	2	1	1	5.67708
9	0.12	3	1	1	5.67708
9	0.24	4	1	1	5.67708
10	0.538462	1	1	0	5.86458
10	0.0769231	2	1	0	5.86458
10	0.0384615	3	1	0	5.86458
10	0.346154	4	1	0	5.86458
11	0.756757	1	2	0	6.61458
11	0.0001	2	2	0	6.61458
11	0.027027	3	2	0	6.61458
11	0.216216	4	2	0	6.61458
12	0.468085	1	2	0	6.97917
12	0.170213	2	2	0	6.97917
12	0.148936	3	2	0	6.97917
12	0.212766	4	2	0	6.97917
13	0.615385	1	2	0	8.67708
13	0.0001	2	2	0	8.67708
13	0.0001	3	2	0	8.67708
13	0.384615	4	2	0	8.67708

## Sheet: Table for LMM Y duration
Spontaneous yawning and its potential functions in South American sea lions (Otaria flavescens) Elisabetta Palagi1,2, Federico Guillén-Salazar3, Clara Llamazares-Martín3* 1Unit of Ethology, Department of Biology, University of Pisa, Pisa, Italy 2Natural History Museum, University of Pisa, Calci, Pisa, Italy 3Ethology and Animal Welfare Section, Universidad Cardenal Herrera CEU, CEU Universities, …
Animal identity	context (1=relax; 2=aff; 3=pl; 4=agonistic)	Sex (1=male; 0=female)	Age (1=juv; 2=ad)	NDS	Ymean duration
1	1	1	2	10.94	5.56
1	4	1	2	10.94	4.8
1	2	1	2	10.94	5.8
2	1	1	1	9.63	3.83
2	3	1	1	9.63	3.57
2	4	1	1	9.63	3.75
2	2	1	1	9.63	3.2
3	1	0	2	7.25	3.86
3	2	0	2	7.25	4.5
3	4	0	2	7.25	5.5
4	1	0	2	7.88	5.75
4	4	0	2	7.88	5.43
4	3	0	2	7.88	4.6
4	2	0	2	7.88	4.5
5	1	0	2	7.68	4.51
5	4	0	2	7.68	3.88
6	1	0	2	7.36	4.68
6	4	0	2	7.36	4.5
6	3	0	2	7.36	5
7	3	0	2	7.73	3
7	1	0	2	7.73	5.8
7	4	0	2	7.73	5.56
7	2	0	2	7.73	6
8	1	0	1	7.49	3.22
8	4	0	1	7.49	4
9	3	1	1	5.68	3.67
9	4	1	1	5.68	3.33
9	1	1	1	5.68	3.13
9	2	1	1	5.68	3
10	4	0	1	5.86	3.56
10	1	0	1	5.86	4.36
10	3	0	1	5.86	4
10	2	0	1	5.86	10
11	4	0	2	6.61	3.63
11	1	0	2	6.61	5
11	3	0	2	6.61	4
12	3	0	2	6.98	4
12	4	0	2	6.98	4.5
12	1	0	2	6.98	3.59
12	2	0	2	6.98	3.5
13	1	0	2	8.68	5.38
13	4	0	2	8.68	3.8

## Sheet: PC_MC Aggressor
Spontaneous yawning and its potential functions in South American sea lions (Otaria flavescens) Elisabetta Palagi1,2, Federico Guillén-Salazar3, Clara Llamazares-Martín3* 1Unit of Ethology, Department of Biology, University of Pisa, Pisa, Italy 2Natural History Museum, University of Pisa, Calci, Pisa, Italy 3Ethology and Animal Welfare Section, Universidad Cardenal Herrera CEU, CEU Universities, …
YAWNING occurrence in PC/MC for AGGRESSORS			SELF-SCRATCHING occurrence in PC/MC for AGGRESSORS
PC Yfreq 30s aggr	MC Yfreq 30s aggr		PC SCRfreq 30s aggr	MC SCRfreq 30s aggr
0.162162	0.0135135		0.157895	0.0131579
0.05	0		0.105263	0.0789474
0.0714286	0		0.214286	0.0714286
0.0958904	0		0.109589	0.136986
0.181818	0		0.285714	0
0.0909091	0		0.210526	0
0.157895	0.0263158		0.0512821	0
0.03125	0		0.212121	0.030303
0.25	0		0.0833333	0
0.0526316	0		0.263158	0
0.133333	0		0.133333	0
0.166667	0		0.166667	0
0.135135	0.027027		0.075	0.0731707

## Sheet: PC_MC Victim
Spontaneous yawning and its potential functions in South American sea lions (Otaria flavescens) Elisabetta Palagi1,2, Federico Guillén-Salazar3, Clara Llamazares-Martín3* 1Unit of Ethology, Department of Biology, University of Pisa, Pisa, Italy 2Natural History Museum, University of Pisa, Calci, Pisa, Italy 3Ethology and Animal Welfare Section, Universidad Cardenal Herrera CEU, CEU Universities, …
YAWNING occurrence in PC/MC for VICTIMS			SELF-SCRATCHING occurrence in PC/MC for VICTIMS
PC Yfreq 30s vict	MC Yfreq 30s vict		PC SCRfreq 30s vict	MC SCRfreq 30s vict
0.0952381	0		0.3125	0
0	0		0	0
0	0		0.25	0
0.157895	0		0.115385	0.0769231
0.5	0		0.272727	0
0.4	0		0	0
0.1	0		0.0666667	0
0.0769231	0		0.0638298	0
0.15625	0		0.434783	0
0.111111	0.0222222		0.25	0.142857
0.0555556	0.0555556		0.0555556	0
0.142857	0.117647		0.142857	0.142857
